# Supplementary material for: Targeting the pregnane X receptor using microbial metabolite mimicry
Source: EMBO Mol Med. 2020 Mar 10;12(4):e11621. doi: 10.15252/emmm.201911621 (PMC7136958; doi:10.15252/emmm.201911621)
Supplement: Supplementary file 8 — Source Data for Expanded View and Appendix [file EMMM-12-e11621-s008.zip]

Archive with 4 entries (3 files):
- EMM-2019-11621-T_Appendix_Fig_S1.xlsx
- EMM-2019-11621-T_Source_Data_EV_Figures.zip
- __MACOSX/
- __MACOSX/._EMM-2019-11621-T_Appendix_Fig_S1.xlsx
