# Supplementary material for: Targeting the pregnane X receptor using microbial metabolite mimicry
Source: EMBO Mol Med. 2020 Mar 10;12(4):e11621. doi: 10.15252/emmm.201911621 (PMC7136958; doi:10.15252/emmm.201911621)
Supplement: Supplementary file 8 — Source Data for Expanded View and Appendix [file EMMM-12-e11621-s008.zip › EMM-2019-11621-T_Appendix_Fig_S1.xlsx]

## Sheet: Fig S1a
	ABCC2			UGT1A1			ABCB1 (MDR1)			CYP3A4			GSTA1
	Mean	SD	N	Mean	SD	N	Mean	SD	N	Mean	SD	N	Mean	SD	N
DMSO	1	0	3	1	0	3	1	0	3	1	0	3	1	0	3
RIF	8.73	0.9	3	4.565	0.178	3	6.287	0.621	3	1.592	0.084	3	2.912	0.295	3
FKK5	4.345	1.299	3	1.773	0.5	3	2.409	0.296	3	2.034	0.785	3	4.61	1.059	3
FKK6	4.029	0.389	3	2.472	0.123	3	3.883	0.434	3	1.665	0.329	3	1.768	0.223	3

## Sheet: Fig S1b
	Cyp3a11			mdr1a			mdr1b
Liver	1.72	1.38	0.89	3.05	1.81	1.83	1.65	1.12	0.6
Small Intestine	1.06	0.22	0.76	2.65	1.8	0.95	2.4	1.54	0.43
Large Intestine	2.23	0.59	2.55	1.27	1.77	1.33	0.89	0.42	0.77
			fold induction
			figure constructed using mdr1b

## Sheet: Fig S1c
	Cyp3a11		mdr1
Liver	1.54	0.26	1.22	0.16
Small Intestine	0.25	0.3	1.16	0.14
Large Intestine	0.36	0.29	0.71	0.43
			fold induction

## Sheet: Fig S1d
	Cyp3a11			mdr1
Liver	1.81	0.75	0.51	4.6	5.65	2.73
Small Intestine	1.85	0.85	0.81	1.84	1.7	2.02
Large Intestine	0.87	*	0.5	1.85	1.96	2.03
		* sample error in processing (discarded)
			fold induction
