# Supplementary material for: Targeting the pregnane X receptor using microbial metabolite mimicry
Source: EMBO Mol Med. 2020 Mar 10;12(4):e11621. doi: 10.15252/emmm.201911621 (PMC7136958; doi:10.15252/emmm.201911621)
Supplement: Supplementary file 10 — Source Data for Figure 1 [file EMMM-12-e11621-s009.xlsx]

## Sheet: Fig 1a
	H1	H2	H3	H4	aver	SD	Sdrel	FOLD INDUCTION	SD fold
UT	1394	2137	2378	2642	2137.75	537.014	0.251205	1	0.251205
RIF 10 uM	56311	53657	51898	45012	51719.5	4825.56	0.0933026	24.1934	2.25731	8.95845e-07
FKK 1 1 nM	n6018	3768	3166	3476	3470	301.045	0.0867564	1.6232	0.140823	0.0124624
FKK 1 10 nM	4902	4001	3083	3089	3768.75	869.963	0.230836	1.76295	0.406953	0.0188207
FKK 1 100 nM	3761	3535	3736	3923	3738.75	159.128	0.0425617	1.74892	0.0744369	0.00124104
FKK 1 1 uM	23273	31673	32741	27148	28708.8	4360.01	0.151871	13.4294	2.03953	1.93815e-05
FKK 1 10 uM	47676	59370	60345	57885	56319	5850.1	0.103874	26.345	2.73657	1.63685e-06
FKK 1 25 uM	45703	n81019	52048	58163	51971.3	6230.35	0.119881	24.3112	2.91444	1.50738e-05
UT	1394	2137	2378	2642	2137.75	537.014	0.251205	1	0.251205	1
RIF 10 uM	56311	53657	51898	45012	51719.5	4825.56	0.0933026	24.1934	2.25731	8.95845e-07
FKK 2 1 nM	3170	2461	2673	2864	2792	300.993	0.107805	1.30605	0.140799	0.0776887
FKK 2 10 nM	3298	2649	2783	3228	2989.5	321.785	0.107638	1.39843	0.150525	0.0345941
FKK 2 100 nM	2691	3106	3145	3093	3008.75	212.983	0.0707877	1.40744	0.0996293	0.0235371
FKK 2 1 uM	7409	8679	6544	6830	7365.5	946.713	0.128533	3.44544	0.442855	7.28003e-05
FKK 2 10 uM	42861	42425	36651	43765	41425.5	3231.55	0.0780087	19.3781	1.51166	3.44913e-07
FKK 2 25 uM	33460	34653	29347	31824	32321	2296.9	0.0710652	15.1192	1.07445	2.34596e-07
UT	1394	2137	2378	2642	2137.75	537.014	0.251205	1	0.251205	1
RIF 10 uM	56311	53657	51898	45012	51719.5	4825.56	0.0933026	24.1934	2.25731	8.95845e-07
FKK 3 1 nM	3800	5090	5546	6779	5303.75	1230.45	0.231996	2.481	0.57558	0.00326992
FKK 3 10 nM	2939	3512	3355	4421	3556.75	624.833	0.175675	1.66378	0.292285	0.0137231
FKK 3 100 nM	7383	6992	6665	7262	7075.5	318.759	0.045051	3.30979	0.149109	4.05579e-06
FKK 3 1 uM	61767	54275	46131	38742	50228.8	9970.63	0.198504	23.4961	4.66408	7.16738e-05
FKK 3 10 uM	75048	71701	66671	47662	65270.5	12233.4	0.187427	30.5323	5.72258	4.8615e-05
FKK 3 25 uM	56605	60084	56750	n39052	57813	1968.08	0.0340422	27.0439	0.920631	3.57759e-08
UT	n1937	3139	3459	2974	3190.67	246.593	0.0772859	1	0.0772859	0.0267554
RIF 10 uM	76137	93181	76110	67252	78170	10846	0.138749	24.4996	3.3993	8.27142e-06
FKK 4 1 nM	4603	4482	4593	3784	4365.5	391.526	0.0896863	1.36821	0.12271	0.000534763
FKK 4 10 nM	4651	4787	4054	3625	4279.25	539.997	0.12619	1.34118	0.169243	0.00135081
FKK 4 100 nM	4932	6753	5428	4884	5499.25	871.258	0.158432	1.72354	0.273065	0.000596606
FKK 4 1 uM	20523	19540	22182	23326	21392.8	1688.15	0.0789121	6.70479	0.529089	6.18769e-07
FKK 4 10 uM	91055	111989	103380	104751	102794	8689.56	0.0845339	32.217	2.72343	4.2886e-07
FKK 4 25 uM	n86102	120241	125038	n177400	122640	3391.99	0.0276582	38.437	1.0631	1.52936e-07
UT	n1937	3139	3459	2974	3190.67	246.593	0.0772859	1	0.0772859	0.0267554
RIF 10 uM	76137	93181	76110	67252	78170	10846	0.138749	24.4996	3.3993	8.27142e-06
FKK 5 1 nM	3734	4393	3759	5782	4417	959.732	0.217281	1.38435	0.300793	0.00604474
FKK 5 10 nM	3932	4911	4574	4740	4539.25	427.574	0.0941949	1.42267	0.134008	0.000424489
FKK 5 100 nM	4388	4912	4776	4890	4741.5	243.088	0.0512681	1.48605	0.0761871	0.000116892
FKK 5 1 uM	31451	27550	28688	28940	29157.2	1644.38	0.0563969	9.13829	0.515371	7.14684e-08
FKK 5 10 uM	123487	124780	101871	113974	116028	10596.8	0.0913293	36.3648	3.32117	6.66554e-07
FKK 5 25 uM	114033	119203	129426	113379	119010	7416.4	0.0623173	37.2995	2.3244	6.88526e-08
UT	n1937	3139	3459	2974	3190.67	246.593	0.0772859	1	0.0772859	0.0267554
RIF 10 uM	76137	93181	76110	67252	78170	10846	0.138749	24.4996	3.3993	8.27142e-06
FKK 6 1 nM	4189	6411	6476	n12869	5692	1302.04	0.228749	1.78395	0.408078	0.00395302
FKK 6 10 nM	8060	9736	9414	10078	9322	883.938	0.0948228	2.92165	0.277039	8.6645e-06
FKK 6 100 nM	8102	9229	9325	9701	9089.25	688.963	0.0757997	2.8487	0.215931	3.90502e-06
FKK 6 1 uM	78332	83729	71016	62340	73854.2	9277.11	0.125614	23.147	2.90758	4.67607e-06
FKK 6 10 uM	111344	115058	113496	n75475	113299	1864.79	0.016459	35.5096	0.584453	8.88342e-10
FKK 6 25 uM	106355	97228	95853	n64372	99812	5707.96	0.0571871	31.2825	1.78895	3.48594e-07
UT	n2347	3300	4320	3789	3803	510.144	0.134143	1	0.134143	0.00898209
RIF 10 uM	88695	83183	101310	87828	90254	7757.79	0.0859551	23.7323	2.03991	4.83284e-07
FKK 7 1 nM	3906	5313	4064	4087	4342.5	651.983	0.15014	1.14186	0.171439	0.00197545
FKK 7 10 nM	4095	5260	4379	3841	4393.75	617.897	0.140631	1.15534	0.162476	0.00149867
FKK 7 100 nM	5695	6568	6359	6501	6280.75	400.104	0.0637032	1.65153	0.105207	1.70051e-05
FKK 7 1 uM	44081	62721	60831	72994	60156.8	11975.7	0.199076	15.8182	3.14902	6.97135e-05
FKK 7 10 uM	69865	94840	67938	103450	84023.2	17828.7	0.212188	22.0939	4.68807	9.40456e-05
FKK 7 25 uM	61298	88428	67513	104869	80527	19950.6	0.24775	21.1746	5.24601	0.00022509
UT	n2347	3300	4320	3789	3803	510.144	0.134143	1	0.134143	0.00898209
RIF 10 uM	88695	83183	101310	87828	90254	7757.79	0.0859551	23.7323	2.03991	4.83284e-07
FKK 8 1 nM	3204	3515	3728	4943	3847.5	761.369	0.197887	1.0117	0.200202	0.0104522
FKK 8 10 nM	3700	4017	3921	4847	4121.25	501.708	0.121737	1.08368	0.131924	0.00166715
FKK 8 100 nM	8039	8146	8317	9933	8608.75	890.226	0.103409	2.26367	0.234085	1.64175e-05
FKK 8 1 uM	59413	50480	64053	58124	58017.5	5633.23	0.0970954	15.2557	1.48126	1.09276e-06
FKK 8 10 uM	94746	111855	101043	91814	99864.5	8872.63	0.0888467	26.2594	2.33306	5.78174e-07
FKK 8 25 uM	83921	77210	77128	61920	75044.8	9310.84	0.12407	19.733	2.44829	4.33626e-06
UT	n2347	3300	4320	3789	3803	510.144	0.134143	1	0.134143	0.00898209
RIF 10 uM	88695	83183	101310	87828	90254	7757.79	0.0859551	23.7323	2.03991	4.83284e-07
FKK 9 1 nM	4095	3754	4852	n10978	4233.67	561.981	0.132741	1.11324	0.147773	0.00405046
FKK 9 10 nM	3882	4725	4462	5638	4676.75	731.226	0.156353	1.22975	0.192276	0.0013844
FKK 9 100 nM	5236	5932	4864	7744	5944	1279.04	0.215181	1.56298	0.336323	0.00153238
FKK 9 1 uM	17406	18072	21861	19242	19145.2	1963.12	0.102538	5.03425	0.516203	2.92918e-06
FKK 9 10 uM	100674	97974	110236	83819	98175.8	10921.7	0.111246	25.8153	2.87185	2.18465e-06
FKK 9 25 uM	73210	68284	66624	66256	68593.5	3201.6	0.046675	18.0367	0.841861	1.41973e-08
UT	3559	3397	3369	3608	3483.25	118.029	0.0338848	1	0.0338848	0.00272674
RIF 10 uM	83605	101775	97069	93627	94019	7704.18	0.0819428	26.9917	2.21178	3.61756e-07
FKK 10 1 nM	4897	4028	4075	5592	4648	745.177	0.160322	1.33439	0.213932	0.00156394
FKK 10 10 nM	3742	4314	3992	3913	3990.25	239.731	0.0600792	1.14555	0.0688239	0.000745554
FKK 10 100 nM	4610	4473	4298	3731	4278	386.375	0.0903168	1.22816	0.110924	0.000646887
FKK 10 1 uM	3839	3139	3509	4271	3689.5	481.706	0.130561	1.05921	0.138292	0.00508155
FKK 10 10 uM	16204	18285	15780	n13317	16756.3	1340.73	0.0800134	4.81055	0.384908	5.41108e-06
FKK 10 25 uM	49359	51167	50657	57258	52110.2	3515.22	0.0674574	14.9602	1.00918	1.34241e-07
UT	1983	1500	1942	n2145	1808.33	267.81	0.148098	1	0.148098	0.381001
RIF 10 uM	38498	38101	41140	46031	40942.5	3650.64	0.0891651	22.641	2.01879	7.52594e-07
FKK999 1 nM	2712	2376	2412	2537	2509.25	151.757	0.0604791	1.3876	0.083921	0.231397
FKK999 10 nM	4016	3694	3140	3251	3525.25	405.357	0.114987	1.94945	0.224161	0.00618582
FKK999 100 nM	6574	5585	5801	5662	5905.5	454.542	0.0769692	3.26571	0.25136	3.91085e-05
FKK999 1 uM	25143	28056	24921	25966	26021.5	1428.88	0.0549117	14.3898	0.790167	7.07401e-08
FKK999 10 uM	43141	39955	39838	47652	42646.5	3671.12	0.0860826	23.5833	2.03011	6.02491e-07
FKK999 1 25 uM	41729	38336	51719	45716	44375	5750.46	0.129588	24.5392	3.17998	6.41114e-06
FKK999 50 uM	51779	38955	47222	41991	44986.8	5671.2	0.126064	24.8775	3.13615	5.4365e-06

## Sheet: Fig 1b
FK COMPOUNDS
AZ-AHR
	UT	29	21	35	37	30.5	7.18795	0.235671	1	0.235671	-
	TCDD	13799	13944	15833	15575	14787.8	1064.87	0.0720103	484.844	34.9138	1.45902e-07
FKK 1		H1	H 2	H 3	H 4	aver	SD	Sdrel	FOLD INDUCTION	SD fold	TTEST
	DMSO	35	23	34	42	33.5	7.85281	0.234412	1	0.234412	-
	1 nM	20	17	37	22	24	8.90693	0.371122	0.716418	0.265878	0.160696
	10 nM	38	21	18	23	25	8.90693	0.356277	0.746269	0.265878	0.202205
	100 nM	n12	38	38	34	36.6667	2.3094	0.0629837	1.09453	0.0689373	0.536797
	1µM	28	27	32	n47	29	2.64575	0.0912328	0.865672	0.0789777	0.393213
	10 µM	96	n80	89	101	95.3333	6.02771	0.0632278	2.84577	0.179932	9.57848e-05
FKK 2		H1	H 2	H 3	H 4	aver	SD	Sdrel	FOLD INDUCTION	SD fold	TTEST
	DMSO	35	23	34	42	33.5	7.85281	0.234412	1	0.234412	-
	1 nM	31	25	32	29	29.25	3.0957	0.105836	0.873134	0.0924088	0.352808
	10 nM	28	31	25	32	29	3.16228	0.109044	0.865672	0.0943963	0.32863
	100 nM	85	74	62	63	71	10.8012	0.15213	2.1194	0.322425	0.00136042
	1µM	508	524	520	463	503.75	28.0045	0.055592	15.0373	0.835954	5.81581e-08
	10 µM	15334	15775	15669	15871	15662.2	233.868	0.014932	467.53	6.98113	1.1871e-11
FKK 3		H1	H 2	H 3	H 4	aver	SD	Sdrel	FOLD INDUCTION	SD fold	TTEST
	DMSO	35	23	34	42	33.5	7.85281	0.234412	1	0.234412	-
	1 nM	23	33	30	26	28	4.39697	0.157035	0.835821	0.131253	0.267455
	10 nM	22	27	24	23	24	2.16025	0.0900103	0.716418	0.064485	0.0584121
	100 nM	24	25	35	37	30.25	6.70199	0.221553	0.902985	0.200059	0.552157
	1µM	34	52	30	37	38.25	9.60469	0.251103	1.14179	0.286707	0.472869
	10 µM	174	168	188	176	176.5	8.3865	0.0475156	5.26866	0.250343	2.76594e-07
FKK 4		H1	H 2	H 3	H 4	aver	SD	Sdrel	FOLD INDUCTION	SD fold	TTEST
	DMSO	46	34	44	39	40.75	5.37742	0.131961	1	0.131961	-
	1 nM	44	27	35	27	33.25	8.09835	0.24356	0.815951	0.198733	0.173766
	10 nM	27	25	20	33	26.25	5.37742	0.204854	0.644172	0.131961	0.00882877
	100 nM	24	29	31	42	31.5	7.59386	0.241075	0.773006	0.186352	0.0939534
	1µM	42	54	n36	46	47.3333	6.1101	0.129087	1.16155	0.149941	0.189704
	10 µM	254	279	331	294	289.5	32.2128	0.111271	7.10429	0.790499	5.05148e-06
FKK 5		H1	H 2	H 3	H 4	aver	SD	Sdrel	FOLD INDUCTION	SD fold	TTEST
	DMSO	46	34	44	39	40.75	5.37742	0.131961	1	0.131961	-
	1 nM	25	36	27	35	30.75	5.56028	0.180822	0.754601	0.136448	0.0414572
	10 nM	40	40	21	28	32.25	9.39415	0.291291	0.791411	0.230531	0.167346
	100 nM	23	38	25	31	29.25	6.75154	0.230822	0.717791	0.165682	0.0372889
	1µM	34	27	17	32	27.5	7.59386	0.27614	0.674847	0.186352	0.0292611
	10 µM	32	36	61	67	49	17.5689	0.358549	1.20245	0.431139	0.403762
FKK 6		H1	H 2	H 3	H 4	aver	SD	Sdrel	FOLD INDUCTION	SD fold	TTEST
	DMSO	46	34	44	39	40.75	5.37742	0.131961	1	0.131961	-
	1 nM	23	n17	37	39	33	8.7178	0.264176	0.809816	0.213934	0.201918
	10 nM	47	23	16	34	30	13.5401	0.451335	0.736196	0.332272	0.190463
	100 nM	27	49	27	23	31.5	11.8181	0.375177	0.773006	0.290014	0.20408
	1µM	47	41	43	n28	43.6667	3.05505	0.069963	1.07157	0.0749706	0.44348
	10 µM	136	134	150	101	130.25	20.7585	0.159375	3.19632	0.509412	0.000160591
FKK 7		H1	H 2	H 3	H 4	aver	SD	Sdrel	FOLD INDUCTION	SD fold	TTEST
	DMSO	29	21	35	37	30.5	7.18795	0.235671	1	0.235671	-
	1 nM	37	22	18	14	22.75	10.0457	0.44157	0.745902	0.329368	0.25621
	10 nM	18	11	25	36	22.5	10.6615	0.473843	0.737705	0.349556	0.259777
	100 nM	n50	21	25	21	22.3333	2.3094	0.103406	0.73224	0.0757181	0.122346
	1µM	81	127	104	131	110.75	23.1283	0.208833	3.63115	0.758304	0.00056913
	10 µM	2256	2440	2260	2260	2304	90.6863	0.0393604	75.541	2.97332	4.30158e-09
FKK 8		H1	H 2	H 3	H 4	aver	SD	Sdrel	FOLD INDUCTION	SD fold	TTEST
	DMSO	29	21	35	37	30.5	7.18795	0.235671	1	0.235671	-
	1 nM	18	16	24	18	19	3.4641	0.182321	0.622951	0.113577	0.0279656
	10 nM	36	14	18	20	22	9.66092	0.439133	0.721311	0.316751	0.207715
	100 nM	21	37	n12	41	33	10.583	0.320697	1.08197	0.346984	0.722367
	1µM	68	74	68	70	70	2.82843	0.0404061	2.29508	0.0927353	5.09453e-05
	10 µM	1309	1233	1230	1209	1245.25	43.8207	0.0351902	40.8279	1.43674	2.50372e-09
FKK 9		H1	H 2	H 3	H 4	aver	SD	Sdrel	FOLD INDUCTION	SD fold	TTEST
	DMSO	29	21	35	37	30.5	7.18795	0.235671	1	0.235671	-
	1 nM	15	26	9	25	18.75	8.18026	0.436281	0.614754	0.268205	0.0742792
	10 nM	1	16	26	8	12.75	10.751	0.843213	0.418033	0.352491	0.0335121
	100 nM	44	33	36	45	39.5	5.91608	0.149774	1.29508	0.19397	0.10135
	1µM	447	452	490	550	484.75	47.5491	0.0980899	15.8934	1.55899	1.42114e-06
	10 µM	18186	16930	18450	17792	17839.5	663.882	0.0372142	584.902	21.7666	2.81586e-09
FKK 10		H1	H 2	H 3	H 4	aver	SD	Sdrel	FOLD INDUCTION	SD fold	TTEST
	DMSO	63	35	44	34	44	13.4412	0.305483	1	0.305483	-
	1 nM	18	25	15	26	21	5.35413	0.254958	0.477273	0.121685	0.0190915
	10 nM	10	30	8	8	14	10.7083	0.764875	0.318182	0.243369	0.0129618
	100 nM	32	28	41	n16	33.6667	6.65833	0.197772	0.765152	0.151326	0.282237
	1µM	72	56	53	51	58	9.55685	0.164773	1.31818	0.217201	0.140475
	10 µM	1117	868	1036	835	964	134.722	0.139753	21.9091	3.06186	9.85079e-06
FKK999		H1	H 2	H 3	H 4	aver	SD	Sdrel	FOLD INDUCTION	SD fold	TTEST
	DMSO	18	27	27	20	23	4.69042	0.203931	1	0.203931	-
	1 nM	19	25	31	16	22.75	6.65207	0.292399	0.98913	0.28922	3.53531e-10
	10 nM	20	30	17	25	23	5.71548	0.248499	1	0.248499	3.5327e-10
	100 nM	94	61	90	80	81.25	14.7281	0.181269	3.53261	0.640352	3.64658e-10
	1µM	210	208	241	275	233.5	31.5225	0.135	10.1522	1.37054	4.04358e-10
	10 µM	712	568	620	698	649.5	67.752	0.104314	28.2391	2.94574	5.87314e-10

## Sheet: Fig 1c Control 5F clone
HepaRG CONTROL 5F Clone
	GAPDH					3A4					delta ct	SD delta ct	delt delta ct	SD delta ct	fold to C	range		aver range
	1	2	3	aver	SD	1	2	3	aver	SD						1	2
UT	19.22	19.32	19.29	19.2767	0.051316	20.52	20.5	20.49	20.5033	0.0152753	1.22667	0.0535413	0	0.0535413	1	1.03781	0.963568	0.0371205
RIF	19.58	19.57	19.56	19.57	0.01	n17,5	17.71	17.76	17.735	0.0353553	-1.835	0.0367423	-3.06167	0.0367423	8.34937	8.56474	8.13941	0.212663
FKK5	19.75	19.68	19.77	19.7333	0.0472582	n19,66	19.72	19.76	19.74	0.0282843	0.00666667	0.0550757	-1.22	0.0550757	2.32947	2.42012	2.24221	0.0889503
FKK6	19.3	19.4	19.4	19.3667	0.057735	17.68	17.71	17.74	17.71	0.03	-1.65667	0.0650641	-2.88333	0.0650641	7.37853	7.71891	7.05316	0.332877
	GAPDH					1A1					delta ct	SD delta ct	delt delta ct	SD delta ct	fold to C	range		aver range
	1	2	3	aver	SD	1	2	3	aver	SD						1	2
UT	19.22	19.32	19.29	19.2767	0.051316	28.46	28.51	n28,61	28.485	0.0353553	9.20833	0.0623164	0	0.0623164	1	1.04414	0.957725	0.0432079
TCDD	18.91	18.96	19.01	18.96	0.05	20.89	20.97	20.91	20.9233	0.0416333	1.96333	0.0650641	-7.245	0.0650641	151.692	158.69	145.003	6.84347
FKK5	19.75	19.68	19.77	19.7333	0.0472582	29.26	29.29	29.36	29.3033	0.051316	9.57	0.0697615	0.361667	0.0697615	0.778265	0.816823	0.741527	0.0376477
FKK6	19.3	19.4	19.4	19.3667	0.057735	25.66	25.63	25.66	25.65	0.0173205	6.28333	0.0602771	-2.925	0.0602771	7.59474	7.91877	7.28396	0.317407
	GAPDH					MDR1					delta ct	SD delta ct	delt delta ct	SD delta ct	fold to C	range		aver range
	1	2	3	aver	SD	1	2	3	aver	SD						1	2
UT	19.22	19.32	19.29	19.2767	0.051316	22.26	22.28	22.26	22.2667	0.011547	2.99	0.0525991	0	0.0525991	1	1.03713	0.964198	0.036467
RIF	19.58	19.57	19.56	19.57	0.01	n22,06	22.23	22.22	22.225	0.00707107	2.655	0.0122474	-0.335	0.0122474	1.26138	1.27213	1.25071	0.0107083
FKK5	19.75	19.68	19.77	19.7333	0.0472582	n22,55	22.65	22.7	22.675	0.0353553	2.94167	0.0590198	-0.0483333	0.0590198	1.03407	1.07725	0.99262	0.042315
FKK6	19.3	19.4	19.4	19.3667	0.057735	22.31	22.32	22.27	22.3	0.0264575	2.93333	0.0635085	-0.0566667	0.0635085	1.04006	1.08687	0.995269	0.045799

## Sheet: Fig 1c AHR-KO
HepaRG AHR-KO
	GAPDH					3A4					delta ct	SD delta ct	delt delta ct	SD delta ct	fold to C	range		aver range
	1	2	3	aver	SD	1	2	3	aver	SD						1	2
UT	20.31	n20,11	20.47	20.39	0.113137	27.11	27.18	27.19	27.16	0.043589	6.77	0.121244	0	0.121244	1	1.08767	0.919395	0.0841386
RIF	n20,11	20.28	20.27	20.275	0.00707107	23.62	23.69	23.71	23.6733	0.0472582	3.39833	0.0477842	-3.37167	0.0477842	10.3508	10.6993	10.0136	0.342896
FKK5	19.85	n19,94	19.83	19.84	0.0141421	24.21	24.31	24.25	24.2567	0.0503322	4.41667	0.0522813	-2.35333	0.0522813	5.11004	5.29861	4.92817	0.185221
FKK6	19.82	n19,49	19.71	19.765	0.0777817	23.55	n23,43	23.55	23.55	0	3.785	0.0777817	-2.985	0.0777817	7.91725	8.35582	7.5017	0.427059
	GAPDH					1A1					delta ct	SD delta ct	delt delta ct	SD delta ct	fold to C	range		aver range
	1	2	3	aver	SD	1	2	3	aver	SD						1	2
UT	20.31	n20,11	20.47	20.39	0.113137	n32,93	32.54	32.6	32.57	0.0424264	12.18	0.12083	0	0.12083	1	1.08736	0.919658	0.0838512
TCDD	n19,99	20.09	20.13	20.11	0.0282843	n32,28	32.13	31.83	31.98	0.212132	11.87	0.214009	-0.31	0.214009	1.23971	1.43795	1.0688	0.184573
FKK5	n19,66	19.76	19.77	19.765	0.00707107	31.8	31.84	31.82	31.82	0.02	12.055	0.0212132	-0.125	0.0212132	1.09051	1.10666	1.07459	0.0160353
FKK6	19.82	n19,49	19.71	19.765	0.0777817	31.72	n31,81	31.73	31.725	0.00707107	11.96	0.0781025	-0.22	0.0781025	1.16473	1.22953	1.10336	0.0630854
	GAPDH					MDR-1					delta ct	SD delta ct	delt delta ct	SD delta ct	fold to C	range		aver range
	1	2	3	aver	SD	1	2	3	aver	SD						1	2
UT	20.31	n20,11	20.47	20.39	0.113137	25.09	25.06	25.12	25.09	0.03	4.7	0.117047	0	0.117047	1	1.08451	0.922073	0.0812198
RIF	n20,11	20.28	20.27	20.275	0.00707107	24.77	24.84	24.78	24.7967	0.0378594	4.52167	0.0385141	-0.178333	0.0385141	1.13158	1.16219	1.10177	0.030212
FKK5	19.85	n19,94	19.83	19.84	0.0141421	24.19	24.23	24.22	24.2133	0.0208167	4.37333	0.0251661	-0.326667	0.0251661	1.25411	1.27618	1.23243	0.0218776
FKK6	19.82	n19,49	19.71	19.765	0.0777817	24.06	24.12	24.06	24.08	0.034641	4.315	0.0851469	-0.385	0.0851469	1.30586	1.38525	1.23102	0.0771158

## Sheet: Fig 1c PXR-KO
HepaRG PXR-KO
	GAPDH					3A4					delta ct	SD delta ct	delt delta ct	SD delta ct	fold to C	range		aver range
	1	2	3	aver	SD	1	2	3	aver	SD						1	2
UT	n19,25	19.36	19.35	19.355	0.00707107	n19,76	19.89	19.85	19.87	0.0282843	0.515	0.0291548	0	0.0291548	1	1.02041	0.979994	0.0202099
RIF	19.83	19.9	19.91	19.88	0.043589	n19,51	19.6	19.59	19.595	0.00707107	-0.285	0.0441588	-0.8	0.0441588	1.7411	1.79522	1.68862	0.0533009
FKK5	19.93	20.02	19.97	19.9733	0.0450925	n19,68	19.51	19.59	19.55	0.0565685	-0.423333	0.0723418	-0.938333	0.0723418	1.91631	2.01485	1.82259	0.0961309
FKK6	n19,2	19.34	19.32	19.33	0.0141421	18.35	18.3	18.26	18.3033	0.0450925	-1.02667	0.0472582	-1.54167	0.0472582	2.91131	3.00825	2.81749	0.0953823
	GAPDH					1A1					delta ct	SD delta ct	delt delta ct	SD delta ct	fold to C	range		aver range
	1	2	3	aver	SD	1	2	3	aver	SD						1	2
UT	n19,25	19.36	19.35	19.355	0.00707107	29.02	28.97	29	28.9967	0.0251661	9.64167	0.0261406	0	0.0261406	1	1.01828	0.982044	0.0181203
TCDD	n18,66	18.49	18.53	18.51	0.0282843	19.76	19.77	19.72	19.75	0.0264575	1.24	0.0387298	-8.40167	0.0387298	338.184	347.386	329.227	9.07981
FKK5	19.93	20.02	19.97	19.9733	0.0450925	29.94	29.9	n30,04	29.92	0.0282843	9.94667	0.0532291	0.305	0.0532291	0.809442	0.839865	0.780122	0.0298716
FKK6	n19,2	19.34	19.32	19.33	0.0141421	25.91	25.91	25.92	25.9133	0.0057735	6.58333	0.0152753	-3.05833	0.0152753	8.3301	8.41876	8.24236	0.0882007
	GAPDH					MDR-1					delta ct	SD delta ct	delt delta ct	SD delta ct	fold to C	range		aver range
	1	2	3	aver	SD	1	2	3	aver	SD						1	2
UT	n19,25	19.36	19.35	19.355	0.00707107	22.29	22.29	22.2	22.26	0.0519615	2.905	0.0524404	0	0.0524404	1	1.03702	0.964304	0.0363569
RIF	19.83	19.9	19.91	19.88	0.043589	n22,56	22.65	22.69	22.67	0.0282843	2.79	0.0519615	-0.115	0.0519615	1.08298	1.12269	1.04466	0.0390139
FKK5	19.93	20.02	19.97	19.9733	0.0450925	22.93	n23,05	22.95	22.94	0.0141421	2.96667	0.0472582	0.0616667	0.0472582	0.958157	0.990062	0.927279	0.0313918
FKK6	n19,2	19.34	19.32	19.33	0.0141421	22.23	22.3	22.28	22.27	0.0360555	2.94	0.0387298	0.035	0.0387298	0.976032	1.00259	0.950178	0.0262052

## Sheet: Fig 1c Hep200529
Hep200529
	GAPDH					3A4					delta ct	SD delta ct	delt delta ct	SD delta ct	fold to C	range		aver range
	1	2	3	aver	SD	1	2	3	aver	SD						1	2
UT	19.99	19.99	19.98	19.9867	0.0057735	16.07	16.09	16.06	16.0733	0.0152753	-3.91333	0.0163299	0	0.0163299	1	1.01138	0.988745	0.0160079
RIF	20.4	20.46	20.5	20.4533	0.0503322	14.9	14.96	15	14.9533	0.0503322	-5.5	0.0711805	-1.58667	0.0711805	3.00355	3.15545	2.85895	0.209658
FKK5	20.84	20.93	20.86	20.8767	0.0472582	17.32	17.45	17.47	17.4133	0.0814453	-3.46333	0.094163	0.45	0.094163	0.732043	0.781416	0.685789	0.0676185
FKK6	19.56	19.53	19.56	19.55	0.0173205	14.29	14.17	14.2	14.22	0.06245	-5.33	0.0648074	-1.41667	0.0648074	2.66968	2.79234	2.55241	0.169656
	GAPDH					1A1					delta ct	SD delta ct	delt delta ct	SD delta ct	fold to C	range		aver range
	1	2	3	aver	SD	1	2	3	aver	SD						1	2
UT	19.99	19.99	19.98	19.9867	0.0057735	30.19	30.18	30.18	30.1833	0.0057735	10.1967	0.00816497	0	0.00816497	1	1.00568	0.994356	0.00800382
TCDD	19.91	19.71	19.92	19.8467	0.118462	21.43	21.42	21.41	21.42	0.01	1.57333	0.118884	-8.62333	0.118884	394.35	428.223	363.157	46.0083
FKK5	20.84	20.93	20.86	20.8767	0.0472582	n31.04	30.93	30.89	30.91	0.0282843	10.0333	0.0550757	-0.163333	0.0550757	1.11987	1.16345	1.07793	0.0604748
FKK6	19.56	19.53	19.56	19.55	0.0173205	n26.95	27.08	27.04	27.06	0.0282843	7.51	0.0331662	-2.68667	0.0331662	6.43824	6.58797	6.29192	0.209335
	GAPDH					MDR1					delta ct	SD delta ct	delt delta ct	SD delta ct	fold to C	range		aver range
	1	2	3	aver	SD	1	2	3	aver	SD						1	2
UT	19.99	19.99	19.98	19.9867	0.0057735	22.5	22.59	22.54	22.5433	0.0450925	2.55667	0.0454606	0	0.0454606	1	1.03201	0.96898	0.0445705
RIF	20.4	20.46	20.5	20.4533	0.0503322	21.99	22	21.9	21.9633	0.0550757	1.51	0.0746101	-1.04667	0.0746101	2.06575	2.17539	1.96163	0.151151
FKK5	20.84	20.93	20.86	20.8767	0.0472582	23.53	23.57	23.5	23.5333	0.0351188	2.65667	0.0588784	0.1	0.0588784	0.933033	0.971899	0.895721	0.0538659
FKK6	19.56	19.53	19.56	19.55	0.0173205	21.47	21.49	21.56	21.5067	0.0472582	1.95667	0.0503322	-0.6	0.0503322	1.51572	1.56953	1.46375	0.0747985

## Sheet: Fig 1c Hep220932
Hep220932
	GAPDH					3A4					delta ct	SD delta ct	delt delta ct	SD delta ct	fold to C	range		aver range
	1	2	3	aver	SD	1	2	3	aver	SD						1	2
UT	21.04	21.03	n21,18	21.035	0.00707107	14.43	14.47	14.52	14.4733	0.0450925	-6.56167	0.0456435	0	0.0456435	1	1.03214	0.968858	0.031643
RIF	n22,32	22.46	22.51	22.485	0.0353553	13.71	n13,64	13.74	13.725	0.0212132	-8.76	0.0412311	-2.19833	0.0412311	4.58949	4.72254	4.46018	0.131182
FKK5	21.57	21.61	21.53	21.57	0.04	15.97	16.02	16.06	16.0167	0.0450925	-5.55333	0.0602771	1.00833	0.0602771	0.49712	0.51833	0.476778	0.0207762
FKK6	20.77	20.82	20.79	20.7933	0.0251661	n14,16	14.28	14.26	14.27	0.0141421	-6.52333	0.0288675	0.0383333	0.0288675	0.973779	0.99346	0.954488	0.0194861
	GAPDH					1A1					delta ct	SD delta ct	delt delta ct	SD delta ct	fold to C	range		aver range
	1	2	3	aver	SD	1	2	3	aver	SD						1	2
UT	21.04	21.03	n21,18	21.035	0.00707107	28.59	28.6	n28,7	28.595	0.00707107	7.56	0.01	0	0.01	1	1.00696	0.993092	0.00693153
TCDD	n22,09	22.17	22.15	22.16	0.0141421	19.8	19.81	19.82	19.81	0.01	-2.35	0.0173205	-9.91	0.0173205	962.071	973.691	950.59	11.5506
FKK5	21.57	21.61	n21,53	21.59	0.0282843	30.5	n30,69	30.55	30.525	0.0353553	8.935	0.0452769	1.375	0.0452769	0.385553	0.397845	0.373641	0.012102
FKK6	20.77	20.82	20.79	20.7933	0.0251661	28.75	n27,78	28.75	28.75	0	7.95667	0.0251661	0.396667	0.0251661	0.759611	0.772978	0.746476	0.0132512
	GAPDH					MDR-1					delta ct	SD delta ct	delt delta ct	SD delta ct	fold to C	range		aver range
	1	2	3	aver	SD	1	2	3	aver	SD						1	2
UT	21.04	21.03	n21,18	21.035	0.00707107	22.97	23	23	22.99	0.0173205	1.955	0.0187083	0	0.0187083	1	1.01305	0.987116	0.012968
RIF	n22,32	22.46	22.51	22.485	0.0353553	22.85	n22,77	22.84	22.845	0.00707107	0.36	0.0360555	-1.595	0.0360555	3.02095	3.0974	2.94638	0.0755066
FKK5	21.57	21.61	21.53	21.57	0.04	25.04	25.03	25.05	25.04	0.01	3.47	0.0412311	1.515	0.0412311	0.349896	0.36004	0.340038	0.0100011
FKK6	20.77	20.82	20.79	20.7933	0.0251661	24.04	24.1	24.09	24.0767	0.0321455	3.28333	0.0408248	1.32833	0.0408248	0.398228	0.409658	0.387117	0.0112704

## Sheet: Fig 1c Hep200533
Hep200533
	GAPDH					3A4					delta ct	SD delta ct	delt delta ct	SD delta ct	fold to C	range		aver range
	1	2	3	aver	SD	1	2	3	aver	SD						1	2
UT	21.34	21.33	21.37	21.3467	0.0208167	16.55	16.53	n16,46	16.54	0.0141421	-4.80667	0.0251661	0	0.0251661	1	1.0176	0.982707	0.0174447
RIF	n23,59	23.8	23.79	23.795	0.00707107	17	17.06	17.09	17.05	0.0458258	-6.745	0.0463681	-1.93833	0.0463681	3.83263	3.95781	3.7114	0.123201
FKK5	n21,86	22.01	21.96	21.985	0.0353553	n16,93	17.12	17.15	17.135	0.0212132	-4.85	0.0412311	-0.0433333	0.0412311	1.03049	1.06037	1.00146	0.0294546
FKK6	22.53	22.55	n22,66	22.54	0.0141421	16.58	16.72	16.63	16.6433	0.070946	-5.89667	0.0723418	-1.09	0.0723418	2.12874	2.2382	2.02463	0.106787
	GAPDH					1A1					delta ct	SD delta ct	delt delta ct	SD delta ct	fold to C	range		aver range
	1	2	3	aver	SD	1	2	3	aver	SD						1	2
UT	21.34	21.33	21.37	21.3467	0.0208167	n30,29	30.47	30.46	30.465	0.00707107	9.11833	0.0219848	0	0.0219848	1	1.01536	0.984877	0.0152393
TCDD	n23,32	23.21	23.14	23.175	0.0494975	21.99	22.02	22.02	22.01	0.0173205	-1.165	0.0524404	-10.2833	0.0524404	1246.21	1292.34	1201.73	45.3085
FKK5	n21,86	22.01	21.96	21.985	0.0353553	30.53	n30,77	30.48	30.505	0.0353553	8.52	0.05	-0.598333	0.05	1.51397	1.56736	1.4624	0.0524806
FKK6	22.53	22.55	n22,66	22.54	0.0141421	29.95	29.93	29.98	29.9533	0.0251661	7.41333	0.0288675	-1.705	0.0288675	3.26029	3.32618	3.1957	0.0652409
	GAPDH					MDR-1					delta ct	SD delta ct	delt delta ct	SD delta ct	fold to C	range		aver range
	1	2	3	aver	SD	1	2	3	aver	SD						1	2
UT	21.34	21.33	21.37	21.3467	0.0208167	23.82	23.77	23.8	23.7967	0.0251661	2.45	0.0326599	0	0.0326599	1	1.0229	0.977616	0.02264
RIF	n23,59	23.8	23.79	23.795	0.00707107	n23,55	23.62	23.65	23.635	0.0212132	-0.16	0.0223607	-2.61	0.0223607	6.10504	6.2004	6.01114	0.0946272
FKK5	n21,86	22.01	21.96	21.985	0.0353553	24.36	24.37	n24,47	24.365	0.00707107	2.38	0.0360555	-0.07	0.0360555	1.04972	1.07628	1.02381	0.026237
FKK6	22.53	22.55	n22,66	22.54	0.0141421	24	23.93	23.98	23.97	0.0360555	1.43	0.0387298	-1.02	0.0387298	2.02792	2.0831	1.9742	0.054447

## Sheet: Fig 1 c Hep200538
Hep200538
	GAPDH					3A4					delta ct	SD delta ct	delt delta ct	SD delta ct	fold to C	range		aver range
	1	2	3	aver	SD	1	2	3	aver	SD						1	2
UT	20.48	20.52	n20,6	20.5	0.0282843	19.07	19.07	n19,13	19.07	0	-1.43	0.0282843	0	0.0282843	1	1.0198	0.980586	0.0196064
RIF	23.21	23.21	23.19	23.2033	0.011547	n19,7	18.85	18.82	18.835	0.0212132	-4.36833	0.0241523	-2.93833	0.0241523	7.66525	7.79466	7.538	0.128331
FKK5	19.69	19.64	19.67	19.6667	0.0251661	18.49	n18,34	18.48	18.485	0.00707107	-1.18167	0.0261406	0.248333	0.0261406	0.841868	0.857262	0.826752	0.0152549
FKK6	21.56	n21,64	21.51	21.535	0.0353553	17.46	n17,36	17.5	17.48	0.0282843	-4.055	0.0452769	-2.625	0.0452769	6.16884	6.36551	5.97825	0.193632
	GAPDH					1A1					delta ct	SD delta ct	delt delta ct	SD delta ct	fold to C	range		aver range
	1	2	3	aver	SD	1	2	3	aver	SD						1	2
UT	20.48	20.52	n20,6	20.5	0.0282843	32.29	32.16	n31,88	32.225	0.0919239	11.725	0.0961769	0	0.0961769	1	1.06894	0.935509	0.0667142
TCDD	n24,21	24.38	24.38	24.38	0	n22,8	22.72	22.71	22.715	0.00707107	-1.665	0.00707107	-13.39	0.00707107	10734.7	10787.5	10682.3	52.6143
FKK5	19.69	19.64	19.67	19.6667	0.0251661	31.22	31.2	n31,33	31.21	0.0141421	11.5433	0.0288675	-0.181667	0.0288675	1.13419	1.15712	1.11172	0.0226961
FKK6	21.56	n21,64	21.51	21.535	0.0353553	n29,49	29.3	29.23	29.265	0.0494975	7.73	0.0608276	-3.995	0.0608276	15.9446	16.6313	15.2864	0.672465
	GAPDH					MDR-1					delta ct	SD delta ct	delt delta ct	SD delta ct	fold to C	range		aver range
	1	2	3	aver	SD	1	2	3	aver	SD						1	2
UT	20.48	20.52	n20,6	20.5	0.0282843	n21,87	21.76	21.75	21.755	0.00707107	1.255	0.0291548	0	0.0291548	1	1.02041	0.979994	0.0202099
RIF	23.21	23.21	23.19	23.2033	0.011547	23.1	n23,28	22.97	23.035	0.0919239	-0.168333	0.0926463	-1.42333	0.0926463	2.68204	2.85993	2.51522	0.172353
FKK5	19.69	19.64	19.67	19.6667	0.0251661	21.83	21.86	21.88	21.8567	0.0251661	2.19	0.0355903	0.935	0.0355903	0.523042	0.536106	0.510297	0.0129044
FKK6	21.56	n21,64	21.51	21.535	0.0353553	n22,77	22.88	22.84	22.86	0.0282843	1.325	0.0452769	0.07	0.0452769	0.952638	0.983009	0.923205	0.0299021

## Sheet: Fig 1c mock transfected LS180
mock-transfected LS180 cells
	GAPDH					3A4					delta ct	SD delta ct	delt delta ct	SD delta ct	fold to C	range		aver range
	1	2	3	aver	SD	1	2	3	aver	SD						1	2
UT	18.03	18.03	18.08	18.0467	0.0288675	n29,04	29.21	29.37	29.29	0.113137	11.2433	0.116762	0	0.116762	1	1.0843	0.922255	0.114582
RIF	17.84	17.88	n17,79	17.86	0.0282843	27.97	27.99	28.02	27.9933	0.0251661	10.1333	0.0378594	-1.11	0.0378594	2.15846	2.21585	2.10255	0.0801138
FKK5	17.88	17.96	17.95	17.93	0.043589	29.34	29.32	29.11	29.2567	0.12741	11.3267	0.13466	0.0833333	0.13466	0.943874	1.03622	0.85976	0.124774
FKK6	17.93	18.01	18	17.98	0.043589	n28,88	29.05	29.12	29.085	0.0494975	11.105	0.0659545	-0.138333	0.0659545	1.10063	1.15212	1.05145	0.0711834
	GAPDH					1A1					delta ct	SD delta ct	delt delta ct	SD delta ct	fold to C	range		aver range
	1	2	3	aver	SD	1	2	3	aver	SD						1	2
UT	18.03	18.03	18.08	18.0467	0.0288675	31.12	31.24	31.12	31.16	0.069282	13.1133	0.0750555	0	0.0750555	1	1.0534	0.949306	0.073607
TCDD	17.99	18.01	18.01	18.0033	0.011547	19.91	19.94	19.91	19.92	0.0173205	1.91667	0.0208167	-11.1967	0.0208167	2347.1	2381.22	2313.48	47.896
FKK5	17.88	17.96	17.95	17.93	0.043589	28.05	28	27.98	28.01	0.0360555	10.08	0.0565685	-3.03333	0.0565685	8.18699	8.51438	7.87219	0.4541
FKK6	17.93	18.01	18	17.98	0.043589	28.87	28.9	28.9	28.89	0.0173205	10.91	0.0469042	-2.20333	0.0469042	4.60542	4.75761	4.4581	0.211786
	GAPDH					MDR1					delta ct	SD delta ct	delt delta ct	SD delta ct	fold to C	range		aver range
	1	2	3	aver	SD	1	2	3	aver	SD						1	2
UT	18.03	18.03	18.08	18.0467	0.0288675	27.08	27	27.16	27.08	0.08	9.03333	0.085049	0	0.085049	1	1.06072	0.942753	0.0834183
RIF	17.84	17.88	n17.79	17.86	0.0282843	23.85	23.85	23.83	23.8433	0.011547	5.98333	0.0305505	-3.05	0.0305505	8.28212	8.45937	8.10858	0.248046
FKK5	17.88	17.96	17.95	17.93	0.043589	25.07	24.96	25.08	25.0367	0.0665833	7.10667	0.0795822	-1.92667	0.0795822	3.80176	4.01736	3.59772	0.29673
FKK6	17.93	18.01	18	17.98	0.043589	24.64	24.63	24.66	24.6433	0.0152753	6.66333	0.046188	-2.37	0.046188	5.16941	5.33759	5.00653	0.234091

[truncated: 7 more sheets: Fig 1 c PXR transfected LS180, Fig 1d, Fig 1e, Fig 1e sr12813, Fig 1e fkk5, Fig 1e fkk6, Fig 1f (no source)]
