# Supplementary material for: Targeting the pregnane X receptor using microbial metabolite mimicry
Source: EMBO Mol Med. 2020 Mar 10;12(4):e11621. doi: 10.15252/emmm.201911621 (PMC7136958; doi:10.15252/emmm.201911621)
Supplement: Supplementary file 11 — Source Data for Figure 2 [file EMMM-12-e11621-s010.xlsx]

## Sheet: Fig 2a
	vehicle					RIF (10 μM)					FKK6 (10µM)
wild-type	12547.7	12977.4	14265.9	14993.6		54458.3	44128.9	50338.4	31301.1		49029.5	34153.4	41512.1	34385.8
C285I/C301A	8840.62	10289.2	10552.4	11068.8		36487.3	39971.8	30301.7	31078.1		17076.9	15814.1	17887	19102.1
	Experiment performed in quadruplicate: each column is a distinct cell
	RLU/B-Gal values in each cell

## Sheet: Fig 2b
	DMSO	Rifampicin (10 μM)	FKK5 (10 μM)	FKK6 (10 μM)
hTLR4	1	0.23	0.39	0.49
CYP3A4	1	4.23	3.7	3.29
MDR1	1	9.28	5.12	6.45
		Mean Fold expression values

## Sheet: Fig 2c 13th passage
NFkB transfected LS180 cells		13th pass									NFkB+PXR transfected LS180 cells				13th pass
EXP2					aver	SD	Sdrel	% max	SD % max		EXP2					aver	SD	Sdrel	% max	SD % max
DMSO	n786	n920	641	644	642.5	2.12132	0.00330167	1	0.00330167		DMSO	696	462	513	388	514.75	131.279	0.255035	1	0.255035
RIF 10 uM	n1117	461	596	n1002	528.5	95.4594	0.180623	0.822568	0.148575		RIF 10 uM	614	462	636	516	557	82.0488	0.147305	1.08208	0.159395
TNFα 5 ng/ml	101722	n114730	94462	n64619	98092	5133.6	0.0523345	100	5.23345		TNFα 5 ng/ml	55124	54697	54272	60417	56127.5	2880.74	0.051325	100	5.1325
RIF 10 uM + TNFα 5 ng/ml	74995	n65224	79966	n90573	77480.5	3515.03	0.0453666	78.9876	3.5834		RIF 10 uM + TNFα 5 ng/ml	n35151	28435	23545	n15796	25990	3457.75	0.133042	46.3053	6.16053
FKK5 0,1 uM + TNFa 5 ng/ml	n112053	n89593	96855	95978	96416.5	620.133	0.00643181	100	0.643181		FKK5 0,1 uM + TNFa 5 ng/ml	55936	n65283	52160	n39126	54048	2670.04	0.0494012	100	4.94012
FKK5 1 uM + TNFa 5 ng/ml	93077	99989	106107	101074	100062	5365.37	0.0536206	103.781	5.56479		FKK5 1 uM + TNFa 5 ng/ml	43199	n36346	46004	n35142	44601.5	1983.43	0.0444701	82.522	3.66976
FKK5 10 uM + TNFa 5 ng/ml	95162	94349	n74976	n121607	94755.5	574.878	0.00606696	98.2773	0.596244		FKK5 10 uM + TNFa 5 ng/ml	36065	26395	n22334	n19875	31230	6837.72	0.218947	57.782	12.6512
FKK5 25 uM + TNFa 5 ng/ml	n55047	69785	80956	69986	73575.7	6392.35	0.0868813	76.3102	6.62993		FKK5 25 uM + TNFa 5 ng/ml	31881	29808	28051	30900	30160	1641.26	0.0544185	55.8022	3.03668
FKK6 0,1 uM + TNFa 5 ng/ml	n132812	105880	115117	n84654	110498	6531.55	0.0591098	100	5.91098		FKK6 0,1 uM + TNFa 5 ng/ml	51161	47845	n36598	51079	50028.3	1891.27	0.0378039	100	3.78039
FKK6 1 uM + TNFa 5 ng/ml	122071	107316	n134527	n94287	114694	10433.4	0.0909673	103.796	9.44208		FKK6 1 uM + TNFa 5 ng/ml	n30325	35666	n28072	41377	38521.5	4038.29	0.104832	76.9994	8.072
FKK6 10 uM + TNFa 5 ng/ml	120609	n88374	106716	n138379	113662	9823.83	0.0864299	102.863	8.89047		FKK6 10 uM + TNFa 5 ng/ml	23382	24312	27244	n39796	24979.3	2015.63	0.0806919	49.9304	4.02898
FKK6 25 uM + TNFa 5 ng/ml	83051	94900	n108852	n69775	88975.5	8378.51	0.0941665	80.5219	7.58246		FKK6 25 uM + TNFa 5 ng/ml	n40720	n37615	25939	27350	26644.5	997.728	0.0374459	53.2588	1.99433

## Sheet: Fig 2d 8th passage
NFkB transfected LS180 cells		8th pass									NFkB+PXR transfected LS180 cells			8th pass
EXP1					aver	SD	Sdrel	% max	SD % max		EXP1					aver	SD	Sdrel	% max	SD % max
DMSO	831	687	1181	778	869.25	216.173	0.24869	1	0.24869		DMSO	1458	1492	1568	1236	1438.5	142.617	0.099143	1	0.099143
RIF 10 uM	815	1007	1275	1350	1111.75	246.608	0.22182	1.27898	0.283702		RIF 10 uM	1426	1348	1658	1730	1540.5	182.467	0.118447	1.07091	0.126846
TNFα 5 ng/ml	99881	98460	96247	n65773	98196	1831.33	0.0186497	100	1.86497		TNFα 5 ng/ml	90985	82410	n68246	n63122	86697.5	6063.44	0.0699379	100	6.99379
RIF 10 uM + TNFα 5 ng/ml	113984	107809	125519	109462	114194	7988.74	0.0699579	116.291	8.1355		RIF 10 uM + TNFα 5 ng/ml	63968	58678	61631	57771	60512	2832.71	0.0468124	69.7967	3.26735
FKK5 0,1 uM + TNFa 5 ng/ml	149019	139958	175987	153629	154648	15317.5	0.099047	100	9.9047		FKK5 0,1 uM + TNFa 5 ng/ml	104345	108000	129022	137944	119828	16251.6	0.135625	100	13.5625
FKK5 1 uM + TNFa 5 ng/ml	153231	180692	171588	190937	174112	16008	0.0919406	112.586	10.3512		FKK5 1 uM + TNFa 5 ng/ml	116286	102404	127798	130234	119180	12731.5	0.106825	99.4598	10.6248
FKK5 10 uM + TNFa 5 ng/ml	159487	186449	166211	198045	177548	17833.3	0.100442	114.808	11.5315		FKK5 10 uM + TNFa 5 ng/ml	102482	n88889	110657	103573	105571	4438.54	0.0420433	88.102	3.7041
FKK5 25 uM + TNFa 5 ng/ml	119346	128391	132197	134321	128564	6616.73	0.0514665	83.133	4.27857		FKK5 25 uM + TNFa 5 ng/ml	90594	83221	85810	90194	87454.8	3558.47	0.0406893	72.9837	2.96966
FKK6 0,1 uM + TNFa 5 ng/ml	156906	n214416	138468	159101	151492	11332.1	0.0748034	100	7.48034		FKK6 0,1 uM + TNFa 5 ng/ml	135405	n145507	121763	n109076	128584	9646.35	0.0750198	100	7.50198
FKK6 1 uM + TNFa 5 ng/ml	194718	191370	178075	n150709	188054	8802.99	0.0468109	124.135	5.81087		FKK6 1 uM + TNFa 5 ng/ml	118084	106894	112276	n98559	112418	5596.35	0.0497816	87.4277	4.35229
FKK6 10 uM + TNFa 5 ng/ml	218301	219845	181896	n157681	206681	21478	0.103919	136.43	14.1777		FKK6 10 uM + TNFa 5 ng/ml	111005	103710	97867	89357	100485	9160.74	0.0911655	78.1472	7.12432
FKK6 25 uM + TNFa 5 ng/ml	149226	165495	n192675	146251	153657	10359.1	0.0674167	101.43	6.83805		FKK6 25 uM + TNFa 5 ng/ml	93632	89402	95464	98873	94342.8	3945.32	0.041819	73.3705	3.06828

## Sheet: Fig 2e
LS174T PXR-KO
NFkB
	25 ul lysis buffer			11.p	NanoLuc		10 ul lyzátu + 10 ul NanoLuc
EXP3 20.02.2019	H1	H2	H3	H4	aver	SD	Sdrel	FOLD INDUCTION	SD fold
UT (DMSO)	197	225	117	154	173.25	47.5281	0.274332	1	0.274332
RIF 10 uM	n94	261	314	222	265.667	46.1772	0.173816	1.53343	0.266535
								%max
TNFa 5 ng/ml	53275	59210	52764	n40967	55083	3583.21	0.0650511	100	6.50511
TNFα 5 ng/ml + RIF 10 uM	n39369	56797	53587	46335	52239.7	5359.56	0.102596	94.8381	9.72996
FKK6 1 μM + TNFα 5 ng/ml	n48571	62745	76590	73403	70912.7	7250.68	0.102248	128.738	13.1632
FKK6 10 μM + TNFα 5 ng/ml	n76070	57509	53457	59923	56963	3267.4	0.05736	103.413	5.93177
FKK6 25 μM + TNFα 5 ng/ml	51466	62922	39691	48783	50715.5	9571.42	0.188728	92.0711	17.3764
Summary
NFkB	Exp3
	%MAX	SD
TNFa 5 ng/ml	100	6.50511
TNFα 5 ng/ml + RIF 10 uM	94.8381	9.72996
FKK6 1 μM + TNFα 5 ng/ml	128.738	13.1632
FKK6 10 μM + TNFα 5 ng/ml	103.413	5.93177
FKK6 25 μM + TNFα 5 ng/ml	92.0711	17.3764
