# Supplementary material for: Targeting the pregnane X receptor using microbial metabolite mimicry
Source: EMBO Mol Med. 2020 Mar 10;12(4):e11621. doi: 10.15252/emmm.201911621 (PMC7136958; doi:10.15252/emmm.201911621)
Supplement: Supplementary file 12 — Source Data for Figure 3 [file EMMM-12-e11621-s011.zip]

Archive with 38 entries (35 files):
- EMM-2019-11621-T_Fig_3_raw_images/
- EMM-2019-11621-T_Fig_3_raw_images/EMM-2019-11621-T_12_hr_Caco-2_CK.tif
- EMM-2019-11621-T_Fig_3_raw_images/EMM-2019-11621-T_12_hr_Caco-2_CK_FKK5_25.tif
- EMM-2019-11621-T_Fig_3_raw_images/EMM-2019-11621-T_12_hr_Caco-2_CK_FKK6_25.tif
- EMM-2019-11621-T_Fig_3_raw_images/EMM-2019-11621-T_12_hr_Caco-2_no_CK.tif
- EMM-2019-11621-T_Fig_3_raw_images/EMM-2019-11621-T_12_hr_HIO_CK.tif
- EMM-2019-11621-T_Fig_3_raw_images/EMM-2019-11621-T_12_hr_HIO_CK_FKK5_25.tif
- EMM-2019-11621-T_Fig_3_raw_images/EMM-2019-11621-T_12_hr_HIO_CK_FKK6_25.tif
- EMM-2019-11621-T_Fig_3_raw_images/EMM-2019-11621-T_12_hr_HIO_no_CK.tif
- EMM-2019-11621-T_Fig_3_raw_images/EMM-2019-11621-T_2_hr_Caco-2_CK.tif
- EMM-2019-11621-T_Fig_3_raw_images/EMM-2019-11621-T_2_hr_Caco-2_CK_FKK5_25.tif
- EMM-2019-11621-T_Fig_3_raw_images/EMM-2019-11621-T_2_hr_Caco-2_CK_FKK6_25.tif
- EMM-2019-11621-T_Fig_3_raw_images/EMM-2019-11621-T_2_hr_Caco-2_no_CK.tif
- EMM-2019-11621-T_Fig_3_raw_images/EMM-2019-11621-T_2_hr_HIO_CK.tif
- EMM-2019-11621-T_Fig_3_raw_images/EMM-2019-11621-T_2_hr_HIO_CK_FKK5_25.tif
- EMM-2019-11621-T_Fig_3_raw_images/EMM-2019-11621-T_2_hr_HIO_CK_FKK6_25.tif
- EMM-2019-11621-T_Fig_3_raw_images/EMM-2019-11621-T_2_hr_HIO_no_CK.tif
- EMM-2019-11621-T_Fig_3_raw_images/EMM-2019-11621-T_Fig_3.xlsx
- __MACOSX/
- __MACOSX/._EMM-2019-11621-T_Fig_3_raw_images
- __MACOSX/EMM-2019-11621-T_Fig_3_raw_images/
- __MACOSX/EMM-2019-11621-T_Fig_3_raw_images/._EMM-2019-11621-T_12_hr_Caco-2_CK.tif
- __MACOSX/EMM-2019-11621-T_Fig_3_raw_images/._EMM-2019-11621-T_12_hr_Caco-2_CK_FKK5_25.tif
- __MACOSX/EMM-2019-11621-T_Fig_3_raw_images/._EMM-2019-11621-T_12_hr_Caco-2_CK_FKK6_25.tif
- __MACOSX/EMM-2019-11621-T_Fig_3_raw_images/._EMM-2019-11621-T_12_hr_Caco-2_no_CK.tif
- __MACOSX/EMM-2019-11621-T_Fig_3_raw_images/._EMM-2019-11621-T_12_hr_HIO_CK.tif
- __MACOSX/EMM-2019-11621-T_Fig_3_raw_images/._EMM-2019-11621-T_12_hr_HIO_CK_FKK5_25.tif
- __MACOSX/EMM-2019-11621-T_Fig_3_raw_images/._EMM-2019-11621-T_12_hr_HIO_CK_FKK6_25.tif
- __MACOSX/EMM-2019-11621-T_Fig_3_raw_images/._EMM-2019-11621-T_12_hr_HIO_no_CK.tif
- __MACOSX/EMM-2019-11621-T_Fig_3_raw_images/._EMM-2019-11621-T_2_hr_Caco-2_CK.tif
- __MACOSX/EMM-2019-11621-T_Fig_3_raw_images/._EMM-2019-11621-T_2_hr_Caco-2_CK_FKK5_25.tif
- __MACOSX/EMM-2019-11621-T_Fig_3_raw_images/._EMM-2019-11621-T_2_hr_Caco-2_CK_FKK6_25.tif
- __MACOSX/EMM-2019-11621-T_Fig_3_raw_images/._EMM-2019-11621-T_2_hr_Caco-2_no_CK.tif
- __MACOSX/EMM-2019-11621-T_Fig_3_raw_images/._EMM-2019-11621-T_2_hr_HIO_CK.tif
- __MACOSX/EMM-2019-11621-T_Fig_3_raw_images/._EMM-2019-11621-T_2_hr_HIO_CK_FKK5_25.tif
- __MACOSX/EMM-2019-11621-T_Fig_3_raw_images/._EMM-2019-11621-T_2_hr_HIO_CK_FKK6_25.tif
- __MACOSX/EMM-2019-11621-T_Fig_3_raw_images/._EMM-2019-11621-T_2_hr_HIO_no_CK.tif
- __MACOSX/EMM-2019-11621-T_Fig_3_raw_images/._EMM-2019-11621-T_Fig_3.xlsx
