# Supplementary material for: Targeting the pregnane X receptor using microbial metabolite mimicry
Source: EMBO Mol Med. 2020 Mar 10;12(4):e11621. doi: 10.15252/emmm.201911621 (PMC7136958; doi:10.15252/emmm.201911621)
Supplement: Supplementary file 12 — Source Data for Figure 3 [file EMMM-12-e11621-s011.zip › EMM-2019-11621-T_Fig_3_raw_images/EMM-2019-11621-T_Fig_3.xlsx]

## Sheet: Fig 3a
	12 hr			2 hr
No Cytokines	5.13349	10.5355	1.64581	12.3557	11.8847	10.2291
Cytokines only	514.206	137.86	161.991	299.225	154.109	126.105
FKK5 10µm	4.27028	6.66954	2.89751	33.5318	12.7574	14.0285
FKK5 25µm	13.9255	13.4975	1.77882	11.5603	13.1808	10.1297
FKK6 10µm	7.60028	8.53297	8.22278	2.55402	1.97438	1.5894
FKK6 25µm	6.9533	14.1041	15.5839	55.8723	30.5592	31.4544
Cytokines + FKK5 10µm	164.154	744.267	447.736	168.69	99.441	183.41
Cytokines + FKK5 25µm	434.784	305.562	246.223	36.3596	45.4346	54.4045
Cytokines + FKK6 10µm	83.1628	71.3481	97.9287	40.0864	49.4401	49.4954
Cytokines + FKK6 25µm	16.5728	10.5233	21.9274	14.832	9.71774	7.08914
			Caco-2 cells IL8 mRNA log values in triplicate

## Sheet: Fig 3b
	12 hr			6 hr
No Cytokines	6880	5320	5440	5140	5800	5500
Cytokines only	11520	9960	14880	11350	10930	10860
FKK5 10µm	5920	4240	5520	5980	4820	5870
FKK5 25µm	4240	2080	4000	4940	4950	4400
FKK6 10µm	1840	3520	2960	3008	3000	1800
FKK6 25µm	1360	2480	2320	2076	2290	2980
Cytokines + FKK5 10µm	2240	4480	4320	5800	5710	4100
Cytokines + FKK5 25µm	3040	3240	2560	3700	3900	3270
Cytokines + FKK6 10µm	2720	3800	1720	2276	2820	1500
Cytokines + FKK6 25µm	2520	1360	1360	1940	1870	1600
			Caco-2 cells Salmonella CFU/ml; triplicate experiments

## Sheet: Fig 3d
	12 hr			2 hr
No Cytokines	813.741	671.572	848.611	655.704	587.008	498.718
Cytokines only	38755.1	80711.1	45545.2	6811.53	5514.27	6260.8
FKK5 10µm	738.103	323.061	164.365	18.0113	18.2375	29.1251
FKK5 25µm	1013.08	1446.89	561.607	28.3595	38.1574	25.5014
FKK6 10µm	289.584	108.002	403.639	17.457	16.5395	13.4302
FKK6 25µm	417.349	247.346	73.4046	10.5537	7.36297	5.22034
Cytokines + FKK5 10µm	1568.63	1202.46	1346.22	84.3969	82.9774	82.3934
Cytokines + FKK5 25µm	1661.53	1048.7	891.557	91.455	107.347	106.247
Cytokines + FKK6 10µm	155.207	311.523	309.297	87.755	95.5702	80.4889
Cytokines + FKK6 25µm	80.5475	200.599	438.196	19.632	32.9894	27.3407
			HIO IL8 mRNA log values in triplicate

## Sheet: Fig 3e
	12 hr			6 hr			4 hr			2 hr
No Cytokines	155	152	166	130	188	182	154	193	154	144	128	183
Cytokines only	2271	3165	2383	2615	1355	2163	1469	1540	2034	1244	1305	1819
FKK5 10µm	447	508	480	468	802	100	557	514	578	437	874	1078
FKK5 25µm	443	341	170	290	690	290	949	548	1126	945	545	1126
FKK6 10µm	580	451	181	251	113	473	370	296	591	348	278	591
FKK6 25µm	148	431	274	277	280	238	455	682	122	365	547	122
Cytokines + FKK5 10µm	459	469	548	803	89	178	227	493	259	222	481	259
Cytokines + FKK5 25µm	474	339	439	186	341	164	198	56	163	228	65	163
Cytokines + FKK6 10µm	362	381	340	187	46	120	263	38	33	234	133	134
Cytokines + FKK6 25µm	283	225	141	189	151	140	200	140	164	193	132	164
			HIO Salmonella CFU/ml in triplicate
