# Supplementary material for: Targeting the pregnane X receptor using microbial metabolite mimicry
Source: EMBO Mol Med. 2020 Mar 10;12(4):e11621. doi: 10.15252/emmm.201911621 (PMC7136958; doi:10.15252/emmm.201911621)
Supplement: Supplementary file 13 — Source Data for Figure 4 [file EMMM-12-e11621-s012.xlsx]

## Sheet: Fig 4a
	Con	TNFα	TNFα + FKK5
1	1	12.3191	7.13866
2	1	2.93916	1.14385
3	1	11.5126	7.08804
4	1	3.7993	2.26518
5	1	1.44528	0.960545
6	1	3.3419	1.67871
7	1	6.07939	3.69911
8	1	3.70603	2.60465
9	1	7.9016	6.13369
				Pair wise mean fold expression of mRNA

## Sheet: Fig 4b
	Con	TNFα	TNFα + FKK6
1	1	7.9016	5.70487
	*	*	*
3	1	6.25172	0.26575
4	1	11.3555	0.225764
		Pair wise mean fold expression of mRNA
		* censored sample see text

## Sheet: Fig 4c
	Con	TNFα	TNFα + FKK9
1	*	*	*
2	1	3.3419	1.93732
3	1	6.07939	6.1065
4	1	3.70603	2.47535
5	*	*	*
6	1	6.25172	1.05641
7	1	11.3555	0.460546
8	*	*	*
		Pair wise mean fold expression of mRNA
		* censored sample see text

## Sheet: Fig 4d
	Cyp3a11			mdr1
Liver	1.21	1.31	1.6	0.95	0.87	0.81
Small Intestine	1.28	1.07	0.75	1.46	2.26	1.43
Large Intestine	1.73	2.49	1.98	1.58	1.34	1.57
			fold expression

## Sheet: Fig 4e
	Cyp3a11			mdr1
Liver	0.84	1.18	1.42	0.5	0.87	1.9
Small Intestine	0.98	0.96	1.09	0.52	0.37	0.63
Large Intestine	0.69	0.64	0.66	0.87	0.67	0.93
			fold expression

## Sheet: Fig 4f
	Cyp3a11			mdr1
Liver	2.01	1.78	1.23	0.93	1.05	1.28
Small Intestine	3.71	3.81	4.42	1.46	1.56	1.59
Large Intestine	2.22	4.36	5.54	1.14	2.37	2.55
			fold expression
