# Supplementary material for: Targeting the pregnane X receptor using microbial metabolite mimicry
Source: EMBO Mol Med. 2020 Mar 10;12(4):e11621. doi: 10.15252/emmm.201911621 (PMC7136958; doi:10.15252/emmm.201911621)
Supplement: Supplementary file 14 — Source Data for Figure 5 [file EMMM-12-e11621-s013.xlsx]

## Sheet: Fig 5a
Vehicle controls	FKK6
29	20
34	20
29	16

## Sheet: Fig 5b
Vehicle controls	FKK6
4.8	5.2
4.2	5.6
4.8	5.1

## Sheet: Fig 5c
Vehicle Control	FKK6
7	3
7	5
7	3

## Sheet: Fig 5d
Vehicle controls	FKK6
1048	963
1184	996
1152	998

## Sheet: Fg 5e
Vehicle controls	FKK6
10695	4569
96792	4437
10045	3886

## Sheet: Fig 5f
Vehicle Control	FKK6	Vehicle Control	FKK6	Vehicle Control	FKK6	Vehicle Control	FKK6
1	2.06115	1	0.338216	1	0.456428	1	0.549499				Fold change in expression
1	2.13467	1	0.355652	1	0.631999	1	0.634162				IL10
1	2.09163	1	0.52153	1	0.57438	1	0.566099				TNFa
1	3.16035	1	0.341863	1	0.560729	1	0.570589				TNFR2
1	2.62073	1	0.395992	1	0.526902	1	0.504905				IL17f
1	2.65523	1	0.547551	1	0.689255	1	0.499628
1	2.66889	1	0.218266	1	0.315534	1	0.500582
1	2.45221	1	0.268524	1	0.436727	1	0.398364				normalised to GAPDH
1	2.27705	1	0.462435	1	0.540428	1	0.3782
1	2.46812	1	0.61735	1	0.405031	1	0.440412
1	2.46111	1	0.52157	1	0.314826	1	0.522419
1	1.96701	1	0.340416	1	0.380795	1	0.482249
