# Supplementary material for: Targeting the pregnane X receptor using microbial metabolite mimicry
Source: EMBO Mol Med. 2020 Mar 10;12(4):e11621. doi: 10.15252/emmm.201911621 (PMC7136958; doi:10.15252/emmm.201911621)
Supplement: Supplementary file 15 — Source Data for Figure 6 [file EMMM-12-e11621-s014.xlsx]

## Sheet: Fig 6a
Vehicle controls	FKK6
24	24
21	25
20	22
		% weight loss from baseline (day 10)

## Sheet: Fig 6b
Vehicle controls	FKK6
4	3.8
4.3	3.7
3.8	4
		in "cm"

## Sheet: Fig 6c
Vehicle controls	FKK6
13	13
12	11
11	13

## Sheet: Fig 6d
Vehicle controls	FKK6
1240.33	1241.48
1173.33	1238.38
1247.93	1204.57
		in "pg/ml"

## Sheet: Fig 6e
Vehicle controls	FKK6
22165	25449
20194	20405
19060	18789
		in "microgram/ml"
